# Supplementary material for: Effectiveness of Booster Doses of the SARS-CoV-2 Inactivated Vaccine KCONVAC against the Mutant Strains
Source: Viruses. 2022 Sep 12;14(9):2016. doi: 10.3390/v14092016 (PMC9503905; doi:10.3390/v14092016)
Supplement: Supplementary file 1 [file viruses-14-02016-s001.zip]

Archive with 2 entries (2 files):
- Table S1 Participant information of the inactivated SARS-CoV-2 vaccine cohort.pdf
- Table S2 Participant information of convalescent COVID-19 patients.pdf
